# Supplementary material for: Expansion of epigenetic alterations in EFEMP1 promoter predicts malignant formation in pancreatobiliary intraductal papillary mucinous neoplasms
Source: J Cancer Res Clin Oncol. 2016 Apr 19;142(7):1557–69. doi: 10.1007/s00432-016-2164-x (PMC4899496; doi:10.1007/s00432-016-2164-x)
Supplement: Supplementary file 3 — Supplementary material 3 (XLSX 12 kb) [file 432_2016_2164_MOESM3_ESM.xlsx]

## Sheet: Sheet1
	Supplementary Table 1. Characteristics of IPMN patients
			All	Low grade	High grade	Invasive Ca	P value
			No. (%)	n = 31 (%)	n = 11 (%)	n = 23 (%)
	Age, y	Median (range)	68 (39-88)	66 (50-81)	72 (59-81)	72 (39-88)	0.087a
	Gender	Female	21 (32)	9 (29)	3 (27)	9 (39)	0.608b
		Male	44 (68)	22 (71)	8 (73)	14 (61)
	Location	Head, neck and uncinate	34 (52)	17 (55)	6 (55)	11 (48)	0.598b
		Body and tail	29 (44)	14 (45)	5 (46)	10 (44)
		Whole pancreas	2 (3)	0 (0)	0 (0)	2 (9)
	Duct involvement*	MD-IPMN	21 (33)	6 (19)	4 (36)	11 (50)	0.033b
		BD-IPMN	20 (31)	14 (45)	1 (9.1)	5 (23)
		Mixed type	23 (36)	11 (36)	6 (55)	6 (27)
	Cystic size**, cm	Median size (range)	2.7 (0.5-7.5)	2.8 (0.5-7.5)	3.2 (0.7-5.0)	1.8 (0.5-7.5)	0.880a
		< 3.0cm	35 (54)	17 (53)	8 (67)	15 (65)	1b
		> 3.0cm	30 (46)	14 (47)	4 (33)	8 (35)
	Main duct diameter, cm	Median size (range)	0.7 (0.2-7.1)	0.5 (0.2-6.0)	0.7 (0.3-4.7)	0.7 (0.2-7.1)	0.040a
		< 1.0cm	45 (69)	24 (77)	7 (67)	14 (60)	0.191b
		> 1.0cm	20 (31)	7 (23)	4 (33)	9 (40)
	Presence of mural nodule	Yes	38 (59)	13 (58)	9 (81)	16 (70)	0.013b
		No	27 (42)	18 (42)	2 (18)	7 (30)
	Histologic subtype	Gastric	33 (51)	19 (61)	5 (46)	9 (39)	0.178b
		Intestinal	25 (39)	11 (36)	5 (46)	9 (39)
		Pancreatobillary	6 (9)	1 (3)	0 (0)	5 (22)
		Oncocytic	1 (2)	0 (0)	1 (9)	0 (0)
	KRAS	Mutant	33 (51)	12 (39)	6 (55)	16 (70)	0.084b
		Wild type	32 (49)	19 (61)	5 (46)	7 (30)
	GNAS	Mutant	19 (29)	10 (32)	7 (64)	5 (22)	0.785b
		Wild type	46 (71)	21 (68)	4 (36)	18 (78)
	Combined mutational type	Mutant in the both genes	11 (17)	6 (19)	2 (18)	3 (13)	0.110b
		KRAS mutation alone	22 (34)	6 (19)	3 (27)	13 (57)
		GNAS mutation alone	8 (12)	4 (13)	2 (18)	2 (9)
		Wild type in the both genes	24 (37)	15 (48)	4 (36)	5 (22)
	* One unknown case was excluded
	**Cystic size reprsented the largest one measured by CT or MRI
	a. P values were calculated between Low-grade and High-grade/Invasive Ca by Mann-Whitney U test
	b. P values were calculated between Low-grade and High-grade/Invasive Ca by Fisher exact test
	Low grade, Low grade dysplasia ; high grade, high grade dysplasia; invasive Ca, invasive carcinoma; MD-IPMN, main duct type IPMN; BD-IPMN, branch duct type IPMN
