# Supplementary material for: Expansion of epigenetic alterations in EFEMP1 promoter predicts malignant formation in pancreatobiliary intraductal papillary mucinous neoplasms
Source: J Cancer Res Clin Oncol. 2016 Apr 19;142(7):1557–69. doi: 10.1007/s00432-016-2164-x (PMC4899496; doi:10.1007/s00432-016-2164-x)
Supplement: Supplementary file 4 — Supplementary material 4 (XLSX 9 kb) [file 432_2016_2164_MOESM4_ESM.xlsx]

## Sheet: Supplementary Table 2
	Supplementary Table 2. Characteristics of patients with invasive Ca
	Characteristic		n (%)
	TNM Stage	IA/IB	10 (44)
		IIA/IIB	12 (52)
		III	0 (0)
		IV	1 (4)
	Tumor stage	T1 and T2	13 (57)
		T3 and T4	10 (44)
	Nodal metastasis	Negative	17 (74)
		Positive	6 (26)
	Distant metastasis	Negative	22 (96)
		Positive	1 (4)
	Histology	Tubular carcinoma	13 (57)
		Colloid carcinoma	8 (35)
		Papillary/Poor differentiation	2 (9)
