# Supplementary material for: Expansion of epigenetic alterations in EFEMP1 promoter predicts malignant formation in pancreatobiliary intraductal papillary mucinous neoplasms
Source: J Cancer Res Clin Oncol. 2016 Apr 19;142(7):1557–69. doi: 10.1007/s00432-016-2164-x (PMC4899496; doi:10.1007/s00432-016-2164-x)
Supplement: Supplementary file 5 — Supplementary material 5 (XLSX 9 kb) [file 432_2016_2164_MOESM5_ESM.xlsx]

## Sheet: Supplementary Table 1
Supplementary Table 3. Primer sequence
GNAS	Forward	5’-GATTGGCAATTATTACTGTTTC-3’
	Reverse	5’-GGAGGAGGCAGCTGGTTATTC-3’
EFEMP1-HiSA	Region-1
	Forward	5'-TTYGAGYGAGTTTAGTATTTATTGGGT-3'
	Reverse	5'-CTACACAATCCAAAACAATTCTC-3'
	Internal Methylation Specific	5'-TTCGAGCGAGTTTAGTATTTATTGGGTC-3'
	Region-2
	Forward	5'-TTGTTGGGATGGGTATGTGTGT-3'
	Reverse	5'-TAATCCCCTAAACTTTCAAAACCA-3'
	Internal MethylationSpecific	5'-TTGTTGGGATGGGTATGTGTGTGC-3'
EFEMP1-Direct Sequence	Region-1
	Forward	5'-GGTCGTATAGGTAGGAGTTTTTAA-3'
	Reverse	5'-CCTACACAATCCAAAACAATTCTC-3'
	Region-2
	Forward	5'-GAGTATTCGGGTGATATTTGTTG-3'
	Reverse	5'-AACCAACTCCTATAAAATCCAAAT-3'
